# Supplementary material for: Fabrication of Porous Lead Bromide Films by Introducing Indium Tribromide for Efficient Inorganic CsPbBr3 Perovskite Solar Cells
Source: Nanomaterials (Basel). 2021 May 11;11(5):1253. doi: 10.3390/nano11051253 (PMC8151783; doi:10.3390/nano11051253)
Supplement: Supplementary file 1 [file nanomaterials-11-01253-s001.zip]

Archive with 1 entries (1 files):
- nanomaterials-1211784-supplementary.pdf
